# Supplementary material for: The association between chronotype and incident dementia: exploring age, educational-attainment and sex differences
Source: Epidemiol Psychiatr Sci. 2026 May 7;35:e31. doi: 10.1017/S2045796026100687 (PMC13150776; doi:10.1017/S2045796026100687)
Supplement: Wenzler et al. supplementary material 1 — Wenzler et al. supplementary material [file S2045796026100687sup001.xlsx]

## Sheet: Instructions
	Please read the guidance on writing image and media descriptions on our Cambridge Core before completing this form.
	How to use
	Each 'Images' or 'Icons_InlineGraphics' sheet allows for details of 100 images or icons/inline graphics to be added.
	NOTE: Excel cannot differentiate between 1.1 and 1.10. Please include 'Fig' (or equivalent), e.g. 'Fig 1.1' / 'Fig 1.10', or place a space after the point (1. 1. / 1. 10)
	On each sheet, clicking on a column header shows help hints on requirements.
	Please do not rename this file and if using one of our OPRS systems, upload the file under the supplementary material designation.
	Please note: Alt text should be in the same language as the main text of the article.
	Images
	Please use this form to submit the descriptions for the images in your work. This includes anything captured as an image, including figures, graphs, charts, diagrams, maps, and linguistics trees. This also includes all tables, as these are displayed as images.
	All images must have alt-text. The alt-text is a short description, which must not exceed 250 characters. If you do not provide alt-text, this will be machine generated for you.
	Some images require a long description in addition to alt-text (see the guidance on Cambridge Core for more information).
	The final result should be a description which enables a non-sighted reader to access the same information and understanding as a sighted reader.
	The Images tab
	Please select the 'Type' of image. If a cell is greyed-out, nothing needs to be entered into it.
	Type	Explanation
	Image (alt-text and/or long description)	An image that is not already fully described by the surrounding text/caption (see below). If alt-text alone is not sufficient to describe the image, then a long description should also be provided. In this case, the alt-text must end with 'See long description.'
	Image fully described in text/caption	The text surrounding the image and/or the caption fully describes the content of the image. No alt-text to add (the alt-text is greyed out).
	Table (alt-text and long description)	Tables require both alt-text and long description so they are sufficiently described.
	Figure group (see instructions)	This is when a set of related images or tables are grouped together under a main caption that refers to the set. If a long description is required to describe the group as a whole, please select this 'Type'. Each of the individual images that are part of the group must be entered in the lines beneath this. These images must have a 'Type' of 'Image (alt-text and/or long description)' as the 'Figur…
	Decorative image	An image that has no informational purpose and is a design feature only so no alt-text to add (the alt-text is greyed out).
	The Icons_InlineGraphics tab
	If icons or inline graphics are used, it is likely that the same image will be used repeatedly through a book. Please use this tab to capture and paste each image once, and enter the alt-text required.
	Media Files
	Please use this form to submit the descriptions and details of accompanying files for videos and audio files in your work.
	All videos and audio files must have alt-text. The alt-text is a short description, which must not exceed 250 characters.
	All videos and audio files must have closed captions. All videos must have two files provided - 1) A standard video, and 2) A video with audio description. The only exception is for videos where the main audio track includes all information: then an audio description is not required. A transcript is always optional for videos, but will be used if provided. All audio files require a transcript.
	The Videos_AudioFiles tab
	Please select the 'Type' of media. If a cell is greyed-out, nothing needs to be entered into it.
	Type	Explanation
	Audio file with captions and transcript	Audio has alt-text, closed caption (VTT) file(s) and a descriptive transcript.
	Captioned standard video with accompanying audio described video	Video 1 has alt-text and closed captions (VTT) file(s). Video 2 has alt-text, closed captions (VTT) file(s) and an audio description.
	Captioned video with everything included in native audio track	Video has alt-text and closed caption (VTT) file(s). Please add 'All description included in native audio track' in the 'Caption'.

## Sheet: Images
Image no.	Type	alt-text	alt-text count	Long description	desc. count
Figure 1	Image fully described in text/caption
Figure 2	Image (Alt-text and/or Long Description)	A plot with the predicted hazard of dementia on the y-axis and the ages in years from 60 to 95 on the y-axis. The estimated predicted hazard had a J-shape.	155	A plot with the predicted hazard of dementia on the y-axis and the ages in years from 60 to 95 on the y-axis. The estimated predicted hazard had a J-shape. The 95% confidence is getting wider as the age increases. The line starts a little above 0.00 and ends a little above 0.08.	279
Figure 3	Image (Alt-text and/or Long Description)	A plot presenting the hazard ratio of dementia on the y-axis, including a 95% confidence interval, for the five chronotype categories, on the x-axis. The plot shows that only the assocaition between a slightly earlty, and extreme late chronotype is significant.	262	A plot presenting the hazard ratio of dementia, including a 95% CI, for the five chronotype categories. An extremely early chronotype, with a sample size of 345 individuals, had a hazard ratio of 1.07, with a confidence interval from 0.71 to 1.63. A slightly early chronotype, with a sample size of 3319 individuals, had a hazard ratio of 1.26, with a confidence interval from 1.08 to 1.46. The inte…	762
Table 1	Image fully described in text/caption
Figure 1 Supplementary Matter	Image fully described in text/caption
Table 1 Supplementary Matter	Image fully described in text/caption
Table 2 Supplementary Matter	Image (Alt-text and/or Long Description)	A table presenting the results from the association between age and dementia risk. Age and age squared were significantly associated with a higher risk of dementia, while lagtime was not.	188	A table presenting the results from the association between age and dementia risk. Age had a hazard ratio of 1.18 with a 95% confidence interval of 1.16 to 1.20, and a p-value smaller then 0.001. Age squared had a hazard ratio of 1.00 with a 95% confidence interval of 1.00 to 1.00 and a p-value smaller then 0.001. Lagtime was not asociated with a risk of dementia, and had a hazard ratio of 1.04 w…	606
Table 3 Supplementary Matter	Image (Alt-text and/or Long Description)	A table presenting the results from the association between a continuous form of chrontoype, and dementia. Only age and age squared were associated with a higher risk of dementia, while chronotype, gender and lagtime were not.	227	A table presenting the results from the association between a continuous form of chrontoype, defined as midpoint sleep, calculated with the munich chronotype questionnaire, and dementia. Chronotype had a hazard ratio of 0.95, with a 95% confidence interval of 0.88 to 1.04, and a p-value of 0.24. Gender (being male) had a hazard ratio of 1.06, with a 95% confidence interval of 0.94 to 1.20, and a …	786
Figure 2 Supplementary Matter	Image (Alt-text and/or Long Description)	A figure showing the distrubution of the midpoint of sleep (MSFsc) in the population for analysis. It has a narrow normal distrubution ranging from 1:00 at night to 6:30 at night. The middle of the distribution is at 3:45 at night.	232
Table 4 Supplementary Matter	Image (Alt-text and/or Long Description)	A table showing the association between chronotype in five categories and dementia risk. A slight early, and extreme late chrontoype were associated with a higher risk of dementia, as well as age and age squared.	213	A table showing the association between chronotype in five categories and dementia risk. A slightly early chronotype, with a sample size of 3319 individuals, had a hazard ratio of 1.26, with a confidence interval from 1.08 to 1.46, and a p-value smaller then 0.001. An extremely late chronotype, with a sample size of 449 individuals, had a hazard ratio of 1.42, with a confidence interval from 1.00…	856
Table 5 Supplementary Matter	Image (Alt-text and/or Long Description)	A table presenting the interaction terms between age and the five chronotype categories. There were no significant interaction terms, all p-values were above 0.05.	164
Table 6 Supplementary Matter	Image (Alt-text and/or Long Description)	A table presenting the interaction terms between educational attainment and the five chronotype categories. There were no significant interaction terms, all p-values were above 0.05.	182
Table 7 Supplementary Matter	Image (Alt-text and/or Long Description)	A table presenting the interaction terms between gender and the five chronotype categories. There were no significant interaction terms, all p-values were above 0.05.	166
Table 8 Supplementary Matter	Image (Alt-text and/or Long Description)	A table showing the association between chronotype in three categories and the risk of dementia. Only an early chrontoype was associated with a higher risk of dementia, as wel ass age and age squared.	201	A table showing the association between chronotype in three categories and the risk of dementia. An early chrontype, including 3664 individuals, had a hazard ratio of 1.24, with a confidence interval of 1.07 to 1.43, and a p-value smaller then 0.001. A alte chronotype, including 3659 individuals was not associated with dementia risk. Gender was not associated with a higher risk of dementia. Age h…	661
Table 9 Supplementary Matter	Image (Alt-text and/or Long Description)	A table showing the association between chronotype in five categories and dementia risk, adjusted for hours of sleep. Hours of sleep, in a centred format, did not attenuate the association and it was also not associated with dementia risk.	240
	Type
	Image (Alt-text and/or Long Description)
	Table (Alt-text and Long Description)
	Decorative image
	Image fully described in text/caption
	Figure group (see instructions)

## Sheet: Icons_InlineGraphics
Copy of icon/graphic	alt-text	alt-text count

## Sheet: Videos_AudioFiles
Media file no.	Type	alt-text	alt-text count	Media file name	VTT caption file(s)	Audio description file (video only)	Transcript file(optional for video)
	Type
	Audio file with captions and transcript
	Captioned video with everything included in native audio track
	Captioned standard video with accompanying audio described video
